# Supplementary material for: The Microwave Rotational Electric Resonance (RER) Spectrum of Benzothiazole
Source: Molecules. 2023 Apr 13;28(8):3419. doi: 10.3390/molecules28083419 (PMC10146593; doi:10.3390/molecules28083419)
Supplement: Supplementary file 1 [file molecules-28-03419-s001.zip]

Archive with 1 entries (1 files):
- molecules-2312669-supplementary.pdf
